# Supplementary material for: Development and validation of a machine learning-based predictive model for clinical remission in Crohn’s disease patients receiving Adalimumab therapy
Source: PLoS One. 2025 Sep 19;20(9):e0331447. doi: 10.1371/journal.pone.0331447 (PMC12448358; doi:10.1371/journal.pone.0331447)
Supplement: S1 File — (ZIP) [file pone.0331447.s001.zip]

Archive with 4 entries (3 files):
- Supporting Information/
- Supporting Information/data1.xlsx
- Supporting Information/Machine learning code.ipynb
- Supporting Information/SHAP.ipynb
