# Supplementary material for: Development and validation of a machine learning-based predictive model for clinical remission in Crohn’s disease patients receiving Adalimumab therapy
Source: PLoS One. 2025 Sep 19;20(9):e0331447. doi: 10.1371/journal.pone.0331447 (PMC12448358; doi:10.1371/journal.pone.0331447)
Supplement: S1 File — (ZIP) [file pone.0331447.s001.zip › Supporting Information/data1.xlsx]

## Sheet: CDAI22
Male	Smoking	Montreal Age	Montreal Behavior	Montreal Location	BMI	WBC	Hb	plt	Alb	CRP	ESR	Fc	cdai22
1	0	1	2	2	22.3	7.43	126	274	34.6	42.7	27	10	1
1	0	1	2	1	15.55	5.73	105	377	27.4	73.1	74	488	0
0	1	1	1	1	21.88	3.87	135	176	42.4	3.75	3	47	1
1	1	1	1	3	17.99	5.18	135	158	45.7	16.4	7	94	1
1	0	1	1	1	18.59	5.66	120	350	45	2.31	12	44	1
1	0	1	4	1	21.51	4.16	115	350	32.9	8.65	5	29	0
1	0	0	2	2	19.59	6.32	120	350	44	33.8	25	2	0
1	0	0	1	3	19.03	3.73	148	249	42	5.07	5	192	1
1	0	1	1	2	18.34	4.97	136	230	37	21.2	9	53	0
0	0	0	1	1	18.43	5.66	126	225	37.7	6.49	21	51	1
0	0	1	2	1	19.84	4.38	139	166	43.1	2.84	7	137	1
0	0	1	2	2	14.65	7.31	121	370	30.1	4.21	23	2	0
1	0	0	1	2	18.5	4.55	102	215	39.2	8.82	15	55	0
1	1	1	1	3	19.13	3.71	115	350	43	3.12	11	7	0
0	0	1	3	2	17.31	3.49	122	151	40.7	10.5	51	21	1
1	0	0	4	2	16.5	4.09	125	350	44	2.12	15	24	1
1	0	1	3	4	17.3	5.08	85	386	29.5	4.63	42	2	1
1	1	1	2	1	15.92	2.81	87	477	35.8	78.2	59	74	0
1	0	1	1	2	24.69	5.73	123	350	52	4.13	11	23	1
1	1	0	1	2	28.34	7.21	125	295	44	5.03	3	74	1
1	1	1	2	1	17.48	6.11	113	239	38.3	3.99	10	44	0
1	1	1	3	2	17.26	8.08	113	501	51	46.6	46	102	0
1	0	1	3	2	19.72	7.12	113	312	32.6	21.1	23	100	0
0	0	1	1	2	18.43	8.18	90	569	24.6	15.4	80	93	0
0	0	0	2	2	14.42	3.17	122	231	41.7	1.65	3	40	0
1	0	1	1	2	22.1	4.74	131	253	51.1	2.49	5	620	0
1	1	1	1	4	22.86	3.28	145	350	46	5.34	6	77	0
0	0	0	3	2	23.83	8.32	105	347	36.3	60.4	58	37	0
1	0	0	3	3	18.69	6.15	127	373	33.3	25.56	10	112	0
0	0	1	1	2	20.9	10.32	67	381	25.7	97.9	104	4	0
1	0	1	0	1	19.72	7.94	131	312	45.4	15.4	23	23	0
1	0	0	0	1	26.08	6.54	123	325	46.8	31.3	42	40	1
1	0	1	4	2	18.17	6.22	40	358	43.2	2.12	4	16	1
1	0	0	1	2	16.65	7.67	122	467	33.5	1.47	2	256	0
0	0	1	3	1	18.36	4.93	106	300	54.2	40.23	31	22	0
1	0	0	1	2	15.64	6.32	101	250	42.3	8.79	20	88	0
1	0	1	1	1	16.33	16.77	104	384	29.2	6.45	7	48	1
1	0	0	2	1	27.12	15.23	123	423	43	5.12	15	57	1
1	0	1	3	1	18.61	3.84	124	254	35.8	4.5	23	45	0
1	1	1	3	2	20.06	5.78	121	409	34.2	41.4	39	78	1
1	0	1	3	2	30.93	5.9	78	483	43.3	9.27	39	22	1
1	1	1	3	1	18.59	7.52	107	347	43.6	7.07	12	13	0
1	1	1	3	2	17.63	4.53	123	270	36.1	15.1	18	233	0
1	1	1	2	3	18.94	5.5	121	302	26.7	8.81	10	3	1
1	0	1	3	1	19.03	5.64	129	331	37	15.4	28	82	1
0	0	0	3	1	12.6	8.35	68	520	32.6	31.19	81	74	0
1	0	1	3	3	19.03	10.49	100	366	41.8	9.8	51	114	0
1	1	1	3	2	17.92	4.88	122	136	44.2	1.93	6	2	0
1	0	0	1	2	17.92	8.7	136	368	44	16.6	23	0	0
1	1	1	3	2	21.46	11.34	81	627	18.4	68.9	46	16	0
1	1	0	3	2	15.21	7.24	176	299	48.2	1.45	34	458	0
1	1	1	3	3	20.76	14.37	126	380	32.5	19.9	49	6	1
1	0	1	4	1	19.27	8.32	120	466	32.1	76.2	70	82	1
1	0	1	2	1	18.33	8.77	82	652	25.3	82.8	89	78	0
1	0	1	2	1	15	7.12	95	429	33.4	81.8	80	164	1
0	0	1	1	1	18.07	4.12	111	307	41.1	2.92	30	43	1
1	0	0	3	1	18.08	8.32	124	350	45	41.1	15	4	0
1	1	1	4	2	20.88	7.17	148	373	35.9	28.9	8	167	1
0	0	1	3	1	19.56	9.7	99	559	35.7	11.5	18	19	1
1	1	1	3	1	22.86	10.1	112	522	31.2	87.1	62	56	0
1	0	1	3	1	17.8	9.2	115	313	33.7	73.3	30	57	1
1	0	1	1	3	19.92	8.76	134	543	43	6.21	15	33	0
0	0	0	2	2	17.31	6.27	120	308	45.2	2.96	18	3	0
1	0	1	3	4	18.71	8.48	144	450	38.6	20.6	25	696	1
1	0	0	3	1	21.15	3.65	123	423	45	5	15	86	0
1	0	1	3	1	21.15	5.78	124	275	43	2	15	90	0
1	0	1	3	1	22.31	5.19	119	376	35.5	14.8	7	106	0
0	0	1	3	2	19.4	8.32	134	375	50	5	11	34	1
1	0	1	3	2	21.15	4.8	103	391	31.3	23.4	54	80	1
1	0	1	1	2	17.92	11.28	106	356	45	8	2	29	1
1	0	1	1	2	16.7	7.05	168	434	52	45.3	15	130	0
1	0	1	3	2	17.56	7.7	62	426	23.4	71.5	61	16	0
0	0	1	3	1	15.23	7.77	92	446	29.5	79.2	57	70	0
1	0	1	3	1	17.92	8.92	139	393	32.5	32.8	42	17	0
1	0	1	3	1	17.37	6.47	153	216	49.6	4.68	15	19	0
1	0	1	3	2	22.86	5.67	158	227	44.9	6.5	20	30	0
0	0	1	3	2	19.4	4.96	134	354	47	4.76	23	7	0
1	1	1	3	4	13.7	2.7	123	263	39.2	4.06	5	13	1
1	1	1	3	2	20.2	7.89	140	452	51	1	5	57	0
1	1	1	3	1	20.42	3.44	156	211	45.9	2.33	7	1	0
1	1	1	1	1	25.54	4.05	141	375	40	49.6	15	90	1
0	1	1	3	2	14.98	5.51	76	505	24.4	7.21	45	71	1
0	1	0	3	2	21.03	9.23	121	378	45	2	6	2	0
1	1	1	3	2	20.42	4.28	132	277	34.4	8.63	7	22	1
1	1	1	3	2	20.97	5.41	115	398	48	5	3	4	0
1	1	1	2	1	20.42	6.16	150	233	44.7	2.55	23.1	50	0
1	1	1	3	1	21.6	6.5	140	360	40	5	20	77	0
0	1	0	1	2	22.5	7.2	135	320	35	3	10	129	1
1	0	1	2	3	18.9	5.1	145	300	42	2	8	18	0
0	1	1	2	1	24.1	6.8	130	280	38	4	12	58	0
1	0	0	4	2	19.3	5.9	160	310	43	3.5	15	66	0
0	1	1	3	3	17.2	6.1	120	400	37	6	25	48	0
1	0	1	2	1	23	7.5	165	330	41	2.5	18	46	0
0	1	0	1	2	20.5	5.3	155	290	36	5.5	22	125	1
1	0	1	3	1	16.8	4.9	170	360	44	1.8	28	71	0
0	1	1	1	3	25.2	8	140	320	39	7	32	14	1
1	0	1	3	1	20.3	6.4	130	340	42	3.5	15	24	0
0	1	0	1	2	21.2	7.1	120	300	36	4.8	20	6	0
1	0	1	2	3	19.5	5.6	150	280	40	3.2	10	15	0
0	1	1	0	1	23.7	6.9	110	260	37	5.1	25	239	1
1	0	0	4	2	18.4	5.8	170	270	43	2.9	18	384	1
0	1	1	3	3	16.9	6.7	140	320	35	6.3	30	13	1
1	0	1	2	1	22.6	7.4	160	310	41	2.6	16	17	0
0	1	0	1	2	20.8	5.2	145	290	34	5.4	22	44	0
1	0	1	3	1	17.1	4.8	175	360	44	1.9	28	19	0
0	1	1	2	3	25.5	8.2	135	320	39	7.2	32	258	0
1	0	1	3	1	21	6.5	140	350	43	3.8	19	91	1
0	1	0	1	2	22	7	125	310	37	4.9	22	14	0
1	0	1	2	3	19.2	5.7	155	290	41	3.3	14	1	0
0	1	1	2	1	24.5		130	270	38	5.2	26	32	0
1	0	0	4	2	18.7	5.9	165	280	42	3	17	61	1
0	1	1	3	3	17.4	6.8	145	320	36	6.4	29	416	0
1	0	1	2	1	23.1	7.2	160	300	40	2.7	15	22	1
0	1	0	3	2	20.9	5.3	150	295	35	5.5	21	13	0
1	0	1	3	1	16.5	4.9	175	365	44	2	27	214	0
0	1	1	1	3	25.8	8.1	135	325	39	7.3	31	0	0
1	0	1	1	1	21	6.5	140	350	43	3.8	19	25	0
0	1	0	2	2	22	7	125	310	37	4.9	22	45	1
1	0	1	3	3	19.2	5.7	155	290	41	3.3	14	62	0
0	1	0	1	1	24.5	6.6	130	270	38	5.2	26	81	1
1	0	1	2	2	18.7	5.9	165	280	42	3	17	26	0
0	1	1	3	3	17.4	6.8	145	320	36	6.4	29	102	1
1	0	0	1	1	23.1	7.2	160	300	40	2.7	15	43	0
0	1	1	2	2	20.9	5.3	150	295	35	5.5	21	1	0
0	0	0	3	1	16.5	4.9	175	365	44	2	27	87	0
0	1	1	1	3	25.8	8.1	135	325	39	7.3	31	14	0
0	0	1	3	1	22.5	6.2	145	355	42	4	23	315	0
0	1	0	2	2	20	7.5	130	305	37	5	25	89	0
0	0	1	1	3	19	6	160	290	41	3.5	18	359	0
0	1	0	3	1	24	6.7	125	275	38	4.5	20	14	0
1	0	1	2	2	18	5.8	155	285	42	3.2	16	321	0
0	1	1	1	1	23.5	7.3	140	260	36	5.8	28	74	0
1	0	0	3	2	17.5	6.4	170	300	43	2.9	14	311	1
0	1	1	2	3	21	7.1	135	320	35	6.1	26	25	0
1	0	0	1	1	16	5	180	360	44	2.2	22	36	1
0	1	1	3	2	25	8.2	120	330	39	7	30	34	0
1	0	1	1	1	22.5	6.2	145	355	42	4	23	115	1
0	1	0	2	2	20	7.5	130	305	37	5	25	12	0
1	0	1	3	3	19	6	160	290	41	3.5	18	14	0
0	1	0	1	1	24	6.7	125	275	38	4.5	20	246	1
1	0	1	2	2	18	5.8	155	285	42	3.2	16	39	0
0	1	1	1	1	23.5	7.3	140	260	36	5.8	28	11	1
1	0	0	3	2	17.5	6.4	170	300	43	2.9	14	8	1
0	1	1	2	3	21	7.1	135	320	35	6.1	26	110	0
1	0	0	1	1	16	5	180	360	44	2.2	22	3	0
0	1	1	3	2	25	8.2	120	330	39	7	30	226	0
1	0	1	1	1	23	6.3	165	370	45	3	24	331	1
0	1	0	2	2	21.5	7.2	150	310	38	4.5	21	238	1
1	0	1	3	3	20.5	6.1	175	300	42	3.5	19	54	0
0	1	0	1	1	19.5	6.8	140	280	37	5	17	676	1
1	0	1	2	2	18.5	5.9	160	320	41	3.2	15	50	1
0	1	1	1	1	24.5	7.4	135	290	36	5.8	27	19	1
1	0	0	3	2	17	6.5	180	330	43	2.9	13	19	0
0	1	1	2	3	22	7	125	310	35	6.1	25	4	0
1	0	0	1	1	16.5	5.2	190	360	44	2.2	21	24	0
1	0	1	1	1	21.2	6.6	162	365	44	3.1	22	114	0
1	1	0	2	2	22.8	7.3	145	320	39	4.6	24	97	0
1	0	1	3	3	19.8	6.2	155	305	42	3.4	18	5	0
1	1	0	1	1	24.3	6.9	138	275	37	5.1	26	15	0
1	0	1	2	2	18.3	5.7	168	290	40	3.3	16	26	1
1	1	1	1	1	23.9	7.6	130	265	36	5.9	28	119	1
1	0	0	3	2	17.9	6.4	172	300	43	2.8	14	71	0
1	1	1	2	3	21.7	7.2	135	295	35	6.3	25	46	0
1	0	0	1	1	16.2	5.1	185	360	44	2.1	21	53	0
0	1	1	3	2	25.6	8.4	115	325	39	7.2	29	51	0
1	0	1	1	1	22.9	6.5	160	370	45	3	24	154	1
0	1	0	2	2	20.7	7.4	150	315	38	4.5	21	108	0
1	0	1	3	3	19.3	6.1	175	305	42	3.5	19	44	0
0	1	0	1	1	24.8	6.8	140	280	37	5	17	41	0
1	0	1	2	2	18.4	5.9	165	320	41	3.2	15	57	0
0	1	1	1	1	23.7	7.5	135	285	36	5.8	27	307	0
1	0	0	3	2	17.6	6.3	180	330	43	2.9	13	69	1
0	1	1	2	3	22.2	7.1	125	310	35	6.2	25	39	0
1	0	0	1	1	16.7	5.2	190	360	44	2.2	21	42	0
0	1	1	3	2	25.3	8.5	110	330	39	7.1	29	42	0
0	1	0	2	2	22	7	125	310	37	4.9	22	40	0
1	0	1	3	3	19.2	5.7	155	290	41	3.3	14	13	1
0	1	0	1	1	24.5	6.6	130	270	38	5.2	26	24	0
1	0	1	2	2	18.7	5.9	165	280	42	3	17	180	1
0	1	1	3	3	17.4	6.8	145	320	36	6.4	29	227	1
1	0	0	1	1	23.1	7.2	160	300	40	2.7	15	20	0
0	1	1	2	2	20.9	5.3	150	295	35	5.5	21	374	0
1	0	0	3	1	16.5	4.9	175	365	44	2	27	99	0
0	1	1	1	3	25.8	8.1	135	325	39	7.3	31	12	0
1	0	1	3	1	22.5	6.2	145	355	42	4	23	52	0
0	1	0	2	2	20	7.5	130	305	37	5	25	0	1
1	0	1	1	3	19	6	160	290	41	3.5	18	24	0
0	1	0	3	1	24	6.7	125	275	38	4.5	20	45	0
1	0	1	2	2	18	5.8	155	285	42	3.2	16	14	0
0	1	1	1	1	23.5	7.3	140	260	36	5.8	28	60	1
1	0	0	3	2	17.5	6.4	170	300	43	2.9	14	101	1
0	1	1	2	3	21	7.1	135	320	35	6.1	26	27	0
1	0	0	1	1	16	5	180	360	44	2.2	22	89	0
0	1	1	3	2	25	8.2	120	330	39	7	30	1	0
1	0	1	1	1	21.5	6.7	170	375	46	3.5	23	315	1
0	1	0	2	2	22.1	7.6	160	330	40	4.8	25	13	0
1	0	1	3	3	19.7	6.3	158	315	43	3.7	19	2	0
0	1	0	1	1	24.6	7	148	285	38	5.3	27	76	0
1	0	1	2	2	18.6	6.1	163	300	41	3.6	17	56	1
0	1	1	1	1	23.8	7.9	139	270	37	6	29	17	1
1	0	0	3	2	17.7	6.2	174	310	44	3.1	15	266	1
0	1	1	2	3	22.3	7.4	131	300	36	6.4	26	24	0
1	0	0	1	1	16.4	5.3	182	360	45	2.4	22	58	0
0	1	1	3	2	25.9	8.1	117	330	40	7.3	30	95	1
1	0	1	1	1	22.8	6.4	164	372	45	3.3	24	6	0
0	1	0	2	2	20.9	7.3	151	327	39	4.7	22	126	0
1	0	1	3	3	19.9	6.6	159	312	42	3.8	18	89	0
0	1	0	1	1	24.4	7.1	149	282	38	5.4	26	42	0
0	0	1	2	2	18.8	6	166	308	40	3.5	16	72	1
0	0	1	1	1	23.9	7.7	137	273	37	6.1	28	59	0
0	0	0	3	2	17.8	6.5	176	315	43	2.9	14	24	0
0	0	1	2	3	22.5	7.2	133	305	36	6.5	25	35	1
0	0	0	1	1	16.6	5.4	185	365	44	2.6	21	63	0
0	0	1	3	2	25.7	8.2	116	335	40	7.4	29	95	0
0	0	1	1	1	22.7	6.8	161	369	46	3.4	23	59	0
0	0	0	2	2	21.1	7.4	152	324	40	4.8	21	553	0
0	0	1	3	3	20.2	6.9	157	309	43	3.7	17	323	0
0	0	0	1	1	24.7	7.2	147	279	38	5.3	25	17	0
0	0	1	2	2	18.9	6.3	167	306	41	3.6	15	33	0
0	0	1	1	1	23.7	7.8	136	271	37	6	27	25	0
0	0	0	3	2	17.9	6.6	179	314	44	3.1	13	19	0
0	0	1	2	3	22.6	7.3	132	303	36	6.4	24	649	1
1	0	0	1	1	16.8	5.5	187	363	45	2.4	20	16	0
0	0	1	3	2	25.8	8.3	114	333	40	7.3	28	605	0
1	0	1	1	1	22.4	6.2	167	368	44	3.9	19	193	1
0	1	0	2	2	21.3	7	155	325	39	4.7	23	1	0
1	0	1	3	3	19.4	6.6	152	310	42	3.6	17	48	0
0	1	0	1	1	24.1	7.3	143	285	38	5.2	25	53	1
1	0	1	2	2	18.7	6.4	165	300	41	3.4	15	6	0
0	1	1	1	1	23.2	7.7	138	270	37	6	27	12	0
1	0	0	3	2	17.6	6.1	175	310	44	2.9	13	68	0
1	1	1	2	3	22	7.5	130	300	36	6.4	24	0	1
1	0	0	1	1	16.5	5.6	185	360	45	2.5	20	3	0
1	1	1	3	2	25.2	8.4	117	330	40	7.3	28	13	1
1	0	1	1	1	22.9	6.7	162	365	46	3.8	22	25	1
1	1	0	2	2	20.8	7.1	154	320	40	4.9	24	58	1
1	0	1	3	3	19.5	6.8	157	315	43	3.9	18	122	1
1	1	0	1	1	24.3	7.2	147	285	38	5.4	26	4	0
1	0	1	2	2	18.6	6.3	163	300	41	3.7	16	59	1
0	1	1	1	1	23.4	7.6	139	270	37	6.1	28	4	0
1	0	0	3	2	17.5	6.2	174	310	44	3.2	14	220	0
0	1	1	2	3	22.2	7.4	131	300	36	6.5	25	32	1
1	0	0	1	1	16.7	5.7	186	360	45	2.7	21	202	1
0	1	1	3	2	25.6	8.5	116	330	40	7.4	29	25	0

## Sheet: CDAI48
Male	Smoking	Montreal Age	Montreal Behavior	Montreal Location	BMI	WBC	Hb	plt	Alb	CRP	ESR	Fc	cdai48
1	0	1	2	2	22.3	7.43	126	274	34.6	42.7	27	10	1
1	0	1	2	1	15.55	5.73	105	377	27.4	73.1	74	488	0
0	1	1	1	1	21.88	3.87	135	176	42.4	3.75	3	47	1
1	1	1	1	3	17.99	5.18	135	158	45.7	16.4	7	94	1
1	0	1	1	1	18.59	5.66	120	350	45	2.31	12	44	1
1	0	1	4	1	21.51	4.16	115	350	32.9	8.65	5	29	0
1	0	0	2	2	19.59	6.32	120	350	44	33.8	25	2	0
1	0	0	1	3	19.03	3.73	148	249	42	5.07	5	192	1
1	0	1	1	2	18.34	4.97	136	230	37	21.2	9	53	0
0	0	0	1	1	18.43	5.66	126	225	37.7	6.49	21	51	1
0	0	1	2	1	19.84	4.38	139	166	43.1	2.84	7	137	1
0	0	1	2	2	14.65	7.31	121	370	30.1	4.21	23	2	1
1	0	0	1	2	18.5	4.55	102	215	39.2	8.82	15	55	1
1	1	1	1	3	19.13	3.71	115	350	43	3.12	11	7	1
0	0	1	3	2	17.31	3.49	122	151	40.7	10.5	51	21	1
1	0	0	4	2	16.5	4.09	125	350	44	2.12	15	24	1
1	0	1	3	4	17.3	5.08	85	386	29.5	4.63	42	2	1
1	1	1	2	1	15.92	2.81	87	477	35.8	78.2	59	74	0
1	0	1	1	2	24.69	5.73	123	350	52	4.13	11	23	1
1	1	0	1	2	28.34	7.21	125	295	44	5.03	3	74	1
1	1	1	2	1	17.48	6.11	113	239	38.3	3.99	10	44	0
1	1	1	3	2	17.26	8.08	113	501	51	46.6	46	102	1
1	0	1	3	2	19.72	7.12	113	312	32.6	21.1	23	100	0
0	0	1	1	2	18.43	8.18	90	569	24.6	15.4	80	93	0
0	0	0	2	2	14.42	3.17	122	231	41.7	1.65	3	40	0
1	0	1	1	2	22.1	4.74	131	253	51.1	2.49	5	620	1
1	1	1	1	4	22.86	3.28	145	350	46	5.34	6	77	0
0	0	0	3	2	23.83	8.32	105	347	36.3	60.4	58	37	0
1	0	0	3	3	18.69	6.15	127	373	33.3	25.56	10	112	0
0	0	1	1	2	20.9	10.32	67	381	25.7	97.9	104	4	0
1	0	1	0	1	19.72	7.94	131	312	45.4	15.4	23	23	0
1	0	0	0	1	26.08	6.54	123	325	46.8	31.3	42	40	1
1	0	1	4	2	18.17	6.22	40	358	43.2	2.12	4	16	1
1	0	0	1	2	16.65	7.67	122	467	33.5	1.47	2	256	0
0	0	1	3	1	18.36	4.93	106	300	54.2	40.23	31	22	1
1	0	0	1	2	15.64	6.32	101	250	42.3	8.79	20	88	0
1	0	1	1	1	16.33	16.77	104	384	29.2	6.45	7	48	1
1	0	0	2	1	27.12	15.23	123	423	43	5.12	15	57	1
1	0	1	3	1	18.61	3.84	124	254	35.8	4.5	23	45	0
1	1	1	3	2	20.06	5.78	121	409	34.2	41.4	39	78	1
1	0	1	3	2	30.93	5.9	78	483	43.3	9.27	39	22	1
1	1	1	3	1	18.59	7.52	107	347	43.6	7.07	12	13	0
1	1	1	3	2	17.63	4.53	123	270	36.1	15.1	18	233	0
1	1	1	2	3	18.94	5.5	121	302	26.7	8.81	10	3	1
1	0	1	3	1	19.03	5.64	129	331	37	15.4	28	82	1
0	0	0	3	1	12.6	8.35	68	520	32.6	31.19	81	74	0
1	0	1	3	3	19.03	10.49	100	366	41.8	9.8	51	114	1
1	1	1	3	2	17.92	4.88	122	136	44.2	1.93	6	2	0
1	0	0	1	2	17.92	8.7	136	368	44	16.6	23	0	1
1	1	1	3	2	21.46	11.34	81	627	18.4	68.9	46	16	0
1	1	0	3	2	15.21	7.24	176	299	48.2	1.45	34	458	0
1	1	1	3	3	20.76	14.37	126	380	32.5	19.9	49	6	1
1	0	1	4	1	19.27	8.32	120	466	32.1	76.2	70	82	1
1	0	1	2	1	18.33	8.77	82	652	25.3	82.8	89	78	0
1	0	1	2	1	15	7.12	95	429	33.4	81.8	80	164	1
0	0	1	1	1	18.07	4.12	111	307	41.1	2.92	30	43	1
1	0	0	3	1	18.08	8.32	124	350	45	41.1	15	4	0
1	1	1	4	2	20.88	7.17	148	373	35.9	28.9	8	167	1
0	0	1	3	1	19.56	9.7	99	559	35.7	11.5	18	19	1
1	1	1	3	1	22.86	10.1	112	522	31.2	87.1	62	56	0
1	0	1	3	1	17.8	9.2	115	313	33.7	73.3	30	57	1
1	0	1	1	3	19.92	8.76	134	543	43	6.21	15	33	0
0	0	0	2	2	17.31	6.27	120	308	45.2	2.96	18	3	1
1	0	1	3	4	18.71	8.48	144	450	38.6	20.6	25	696	1
1	0	0	3	1	21.15	3.65	123	423	45	5	15	86	0
1	0	1	3	1	21.15	5.78	124	275	43	2	15	90	1
1	0	1	3	1	22.31	5.19	119	376	35.5	14.8	7	106	1
0	0	1	3	2	19.4	8.32	134	375	50	5	11	34	1
1	0	1	3	2	21.15	4.8	103	391	31.3	23.4	54	80	1
1	0	1	1	2	17.92	11.28	106	356	45	8	2	29	1
1	0	1	1	2	16.7	7.05	168	434	52	45.3	15	130	0
1	0	1	3	2	17.56	7.7	62	426	23.4	71.5	61	16	0
0	0	1	3	1	15.23	7.77	92	446	29.5	79.2	57	70	1
1	0	1	3	1	17.92	8.92	139	393	32.5	32.8	42	17	1
1	0	1	3	1	17.37	6.47	153	216	49.6	4.68	15	19	0
1	0	1	3	2	22.86	5.67	158	227	44.9	6.5	20	30	0
0	0	1	3	2	19.4	4.96	134	354	47	4.76	23	7	0
1	1	1	3	4	13.7	2.7	123	263	39.2	4.06	5	13	1
1	1	1	3	2	20.2	7.89	140	452	51	1	5	57	0
1	1	1	3	1	20.42	3.44	156	211	45.9	2.33	7	1	1
1	1	1	1	1	25.54	4.05	141	375	40	49.6	15	90	1
0	1	1	3	2	14.98	5.51	76	505	24.4	7.21	45	71	1
0	1	0	3	2	21.03	9.23	121	378	45	2	6	2	0
1	1	1	3	2	20.42	4.28	132	277	34.4	8.63	7	22	1
1	1	1	3	2	20.97	5.41	115	398	48	5	3	4	0
1	1	1	2	1	20.42	6.16	150	233	44.7	2.55	23.1	50	1
1	1	1	3	1	21.6	6.5	140	360	40	5	20	77	0
0	1	0	1	2	22.5	7.2	135	320	35	3	10	129	1
1	0	1	2	3	18.9	5.1	145	300	42	2	8	18	0
0	1	1	2	1	24.1	6.8	130	280	38	4	12	58	1
1	0	0	4	2	19.3	5.9	160	310	43	3.5	15	66	0
0	1	1	3	3	17.2	6.1	120	400	37	6	25	48	1
1	0	1	2	1	23	7.5	165	330	41	2.5	18	46	1
0	1	0	1	2	20.5	5.3	155	290	36	5.5	22	125	1
1	0	1	3	1	16.8	4.9	170	360	44	1.8	28	71	0
0	1	1	1	3	25.2	8	140	320	39	7	32	14	1
1	0	1	3	1	20.3	6.4	130	340	42	3.5	15	24	0
0	1	0	1	2	21.2	7.1	120	300	36	4.8	20	6	0
1	0	1	2	3	19.5	5.6	150	280	40	3.2	10	15	1
0	1	1	0	1	23.7	6.9	110	260	37	5.1	25	239	1
1	0	0	4	2	18.4	5.8	170	270	43	2.9	18	384	1
0	1	1	3	3	16.9	6.7	140	320	35	6.3	30	13	1
1	0	1	2	1	22.6	7.4	160	310	41	2.6	16	17	1
0	1	0	1	2	20.8	5.2	145	290	34	5.4	22	44	1
1	0	1	3	1	17.1	4.8	175	360	44	1.9	28	19	0
0	1	1	2	3	25.5	8.2	135	320	39	7.2	32	258	0
1	0	1	3	1	21	6.5	140	350	43	3.8	19	91	1
0	1	0	1	2	22	7	125	310	37	4.9	22	14	1
1	0	1	2	3	19.2	5.7	155	290	41	3.3	14	1	0
0	1	1	2	1	24.5		130	270	38	5.2	26	32	1
1	0	0	4	2	18.7	5.9	165	280	42	3	17	61	1
0	1	1	3	3	17.4	6.8	145	320	36	6.4	29	416	0
1	0	1	2	1	23.1	7.2	160	300	40	2.7	15	22	1
0	1	0	3	2	20.9	5.3	150	295	35	5.5	21	13	0
1	0	1	3	1	16.5	4.9	175	365	44	2	27	214	0
0	1	1	1	3	25.8	8.1	135	325	39	7.3	31	0	1
1	0	1	1	1	21	6.5	140	350	43	3.8	19	25	0
0	1	0	2	2	22	7	125	310	37	4.9	22	45	1
1	0	1	3	3	19.2	5.7	155	290	41	3.3	14	62	0
0	1	0	1	1	24.5	6.6	130	270	38	5.2	26	81	1
1	0	1	2	2	18.7	5.9	165	280	42	3	17	26	0
0	1	1	3	3	17.4	6.8	145	320	36	6.4	29	102	1
1	0	0	1	1	23.1	7.2	160	300	40	2.7	15	43	0
0	1	1	2	2	20.9	5.3	150	295	35	5.5	21	1	0
0	0	0	3	1	16.5	4.9	175	365	44	2	27	87	1
0	1	1	1	3	25.8	8.1	135	325	39	7.3	31	14	0
0	0	1	3	1	22.5	6.2	145	355	42	4	23	315	0
0	1	0	2	2	20	7.5	130	305	37	5	25	89	0
0	0	1	1	3	19	6	160	290	41	3.5	18	359	1
0	1	0	3	1	24	6.7	125	275	38	4.5	20	14	0
1	0	1	2	2	18	5.8	155	285	42	3.2	16	321	1
0	1	1	1	1	23.5	7.3	140	260	36	5.8	28	74	0
1	0	0	3	2	17.5	6.4	170	300	43	2.9	14	311	1
0	1	1	2	3	21	7.1	135	320	35	6.1	26	25	0
1	0	0	1	1	16	5	180	360	44	2.2	22	36	1
0	1	1	3	2	25	8.2	120	330	39	7	30	34	0
1	0	1	1	1	22.5	6.2	145	355	42	4	23	115	1
0	1	0	2	2	20	7.5	130	305	37	5	25	12	0
1	0	1	3	3	19	6	160	290	41	3.5	18	14	1
0	1	0	1	1	24	6.7	125	275	38	4.5	20	246	1
1	0	1	2	2	18	5.8	155	285	42	3.2	16	39	0
0	1	1	1	1	23.5	7.3	140	260	36	5.8	28	11	1
1	0	0	3	2	17.5	6.4	170	300	43	2.9	14	8	1
0	1	1	2	3	21	7.1	135	320	35	6.1	26	110	0
1	0	0	1	1	16	5	180	360	44	2.2	22	3	1
0	1	1	3	2	25	8.2	120	330	39	7	30	226	0
1	0	1	1	1	23	6.3	165	370	45	3	24	331	1
0	1	0	2	2	21.5	7.2	150	310	38	4.5	21	238	1
1	0	1	3	3	20.5	6.1	175	300	42	3.5	19	54	1
0	1	0	1	1	19.5	6.8	140	280	37	5	17	676	1
1	0	1	2	2	18.5	5.9	160	320	41	3.2	15	50	1
0	1	1	1	1	24.5	7.4	135	290	36	5.8	27	19	1
1	0	0	3	2	17	6.5	180	330	43	2.9	13	19	0
0	1	1	2	3	22	7	125	310	35	6.1	25	4	1
1	0	0	1	1	16.5	5.2	190	360	44	2.2	21	24	0
1	0	1	1	1	21.2	6.6	162	365	44	3.1	22	114	0
1	1	0	2	2	22.8	7.3	145	320	39	4.6	24	97	1
1	0	1	3	3	19.8	6.2	155	305	42	3.4	18	5	0
1	1	0	1	1	24.3	6.9	138	275	37	5.1	26	15	0
1	0	1	2	2	18.3	5.7	168	290	40	3.3	16	26	1
1	1	1	1	1	23.9	7.6	130	265	36	5.9	28	119	1
1	0	0	3	2	17.9	6.4	172	300	43	2.8	14	71	0
1	1	1	2	3	21.7	7.2	135	295	35	6.3	25	46	1
1	0	0	1	1	16.2	5.1	185	360	44	2.1	21	53	0
0	1	1	3	2	25.6	8.4	115	325	39	7.2	29	51	1
1	0	1	1	1	22.9	6.5	160	370	45	3	24	154	1
0	1	0	2	2	20.7	7.4	150	315	38	4.5	21	108	1
1	0	1	3	3	19.3	6.1	175	305	42	3.5	19	44	0
0	1	0	1	1	24.8	6.8	140	280	37	5	17	41	0
1	0	1	2	2	18.4	5.9	165	320	41	3.2	15	57	1
0	1	1	1	1	23.7	7.5	135	285	36	5.8	27	307	0
1	0	0	3	2	17.6	6.3	180	330	43	2.9	13	69	1
0	1	1	2	3	22.2	7.1	125	310	35	6.2	25	39	0
1	0	0	1	1	16.7	5.2	190	360	44	2.2	21	42	1
0	1	1	3	2	25.3	8.5	110	330	39	7.1	29	42	0
0	1	0	2	2	22	7	125	310	37	4.9	22	40	0
1	0	1	3	3	19.2	5.7	155	290	41	3.3	14	13	1
0	1	0	1	1	24.5	6.6	130	270	38	5.2	26	24	0
1	0	1	2	2	18.7	5.9	165	280	42	3	17	180	1
0	1	1	3	3	17.4	6.8	145	320	36	6.4	29	227	1
1	0	0	1	1	23.1	7.2	160	300	40	2.7	15	20	1
0	1	1	2	2	20.9	5.3	150	295	35	5.5	21	374	0
1	0	0	3	1	16.5	4.9	175	365	44	2	27	99	0
0	1	1	1	3	25.8	8.1	135	325	39	7.3	31	12	1
1	0	1	3	1	22.5	6.2	145	355	42	4	23	52	0
0	1	0	2	2	20	7.5	130	305	37	5	25	0	1
1	0	1	1	3	19	6	160	290	41	3.5	18	24	0
0	1	0	3	1	24	6.7	125	275	38	4.5	20	45	0
1	0	1	2	2	18	5.8	155	285	42	3.2	16	14	0
0	1	1	1	1	23.5	7.3	140	260	36	5.8	28	60	1
1	0	0	3	2	17.5	6.4	170	300	43	2.9	14	101	1
0	1	1	2	3	21	7.1	135	320	35	6.1	26	27	1
1	0	0	1	1	16	5	180	360	44	2.2	22	89	0
0	1	1	3	2	25	8.2	120	330	39	7	30	1	1
1	0	1	1	1	21.5	6.7	170	375	46	3.5	23	315	1
0	1	0	2	2	22.1	7.6	160	330	40	4.8	25	13	0
1	0	1	3	3	19.7	6.3	158	315	43	3.7	19	2	0
0	1	0	1	1	24.6	7	148	285	38	5.3	27	76	0
1	0	1	2	2	18.6	6.1	163	300	41	3.6	17	56	1
0	1	1	1	1	23.8	7.9	139	270	37	6	29	17	1
1	0	0	3	2	17.7	6.2	174	310	44	3.1	15	266	1
0	1	1	2	3	22.3	7.4	131	300	36	6.4	26	24	0
1	0	0	1	1	16.4	5.3	182	360	45	2.4	22	58	0
0	1	1	3	2	25.9	8.1	117	330	40	7.3	30	95	1
1	0	1	1	1	22.8	6.4	164	372	45	3.3	24	6	0
0	1	0	2	2	20.9	7.3	151	327	39	4.7	22	126	0
1	0	1	3	3	19.9	6.6	159	312	42	3.8	18	89	1
0	1	0	1	1	24.4	7.1	149	282	38	5.4	26	42	0
0	0	1	2	2	18.8	6	166	308	40	3.5	16	72	1
0	0	1	1	1	23.9	7.7	137	273	37	6.1	28	59	0
0	0	0	3	2	17.8	6.5	176	315	43	2.9	14	24	0
0	0	1	2	3	22.5	7.2	133	305	36	6.5	25	35	1
0	0	0	1	1	16.6	5.4	185	365	44	2.6	21	63	1
0	0	1	3	2	25.7	8.2	116	335	40	7.4	29	95	0
0	0	1	1	1	22.7	6.8	161	369	46	3.4	23	59	1
0	0	0	2	2	21.1	7.4	152	324	40	4.8	21	553	1
0	0	1	3	3	20.2	6.9	157	309	43	3.7	17	323	0
0	0	0	1	1	24.7	7.2	147	279	38	5.3	25	17	1
0	0	1	2	2	18.9	6.3	167	306	41	3.6	15	33	0
0	0	1	1	1	23.7	7.8	136	271	37	6	27	25	0
0	0	0	3	2	17.9	6.6	179	314	44	3.1	13	19	0
0	0	1	2	3	22.6	7.3	132	303	36	6.4	24	649	1
1	0	0	1	1	16.8	5.5	187	363	45	2.4	20	16	0
0	0	1	3	2	25.8	8.3	114	333	40	7.3	28	605	0
1	0	1	1	1	22.4	6.2	167	368	44	3.9	19	193	1
0	1	0	2	2	21.3	7	155	325	39	4.7	23	1	1
1	0	1	3	3	19.4	6.6	152	310	42	3.6	17	48	0
0	1	0	1	1	24.1	7.3	143	285	38	5.2	25	53	1
1	0	1	2	2	18.7	6.4	165	300	41	3.4	15	6	0
0	1	1	1	1	23.2	7.7	138	270	37	6	27	12	0
1	0	0	3	2	17.6	6.1	175	310	44	2.9	13	68	1
1	1	1	2	3	22	7.5	130	300	36	6.4	24	0	1
1	0	0	1	1	16.5	5.6	185	360	45	2.5	20	3	0
1	1	1	3	2	25.2	8.4	117	330	40	7.3	28	13	1
1	0	1	1	1	22.9	6.7	162	365	46	3.8	22	25	1
1	1	0	2	2	20.8	7.1	154	320	40	4.9	24	58	1
1	0	1	3	3	19.5	6.8	157	315	43	3.9	18	122	1
1	1	0	1	1	24.3	7.2	147	285	38	5.4	26	4	0
1	0	1	2	2	18.6	6.3	163	300	41	3.7	16	59	1
0	1	1	1	1	23.4	7.6	139	270	37	6.1	28	4	0
1	0	0	3	2	17.5	6.2	174	310	44	3.2	14	220	0
0	1	1	2	3	22.2	7.4	131	300	36	6.5	25	32	1
1	0	0	1	1	16.7	5.7	186	360	45	2.7	21	202	1
0	1	1	3	2	25.6	8.5	116	330	40	7.4	29	25	0
