# Supplementary material for: Development and validation of a machine learning-based predictive model for clinical remission in Crohn’s disease patients receiving Adalimumab therapy
Source: PLoS One. 2025 Sep 19;20(9):e0331447. doi: 10.1371/journal.pone.0331447 (PMC12448358; doi:10.1371/journal.pone.0331447)
Supplement: S1 File — (ZIP) [file pone.0331447.s001.zip › Supporting Information/Machine learning code.ipynb]

# %% [code]
import pandas as pd
import numpy as np
import matplotlib.pyplot as plt
plt.rcParams['font.family'] = 'Times New Roman'
plt.rcParams['axes.unicode_minus'] = False

# 读取数据
file_name = 'data24.xls'
df = pd.read_excel(file_name)

# %% [code]
from sklearn.model_selection import train_test_split

# 划分特征和目标变量
y = df['y']
X = df.drop(['y'], axis=1)

# 划分训练集和测试集
X_train, X_test, y_train, y_test = train_test_split(X, y, test_size=0.2, 
                                                    random_state=102, stratify=df['y'])
import seaborn as sns
sns.heatmap(df.isnull(), cbar=False)

# %% [code]
from sklearn.ensemble import RandomForestClassifier, GradientBoostingClassifier, AdaBoostClassifier
from xgboost import XGBClassifier
from lightgbm import LGBMClassifier
from catboost import CatBoostClassifier
from sklearn.metrics import accuracy_score, classification_report

# 随机森林
rf_model = RandomForestClassifier(random_state=1202)
rf_model.fit(X_train, y_train)

# 梯度提升
gb_model = GradientBoostingClassifier(random_state=1202)
gb_model.fit(X_train, y_train)

# XGBoost
xgb_model = XGBClassifier(use_label_encoder=False, eval_metric='logloss', random_state=1022)
xgb_model.fit(X_train, y_train)

# LightGBM
lgbm_model = LGBMClassifier(random_state=202, verbose=-1)
lgbm_model.fit(X_train, y_train)

# CatBoost
catboost_model = CatBoostClassifier(verbose=0, random_state=1022)
catboost_model.fit(X_train, y_train)

# AdaBoost
adaboost_model = AdaBoostClassifier(random_state=1022, algorithm='SAMME')
adaboost_model.fit(X_train, y_train)

# %% [code]
from sklearn.metrics import accuracy_score, precision_score, recall_score, f1_score, roc_auc_score
# 初始化结果存储
results = []

# 定义函数计算并保存指标
def evaluate_model(model_name, model, X_test, y_test):
    y_pred = model.predict(X_test)
    y_prob = model.predict_proba(X_test)[:, 1] if hasattr(model, "predict_proba") else None

    # 计算指标
    accuracy = accuracy_score(y_test, y_pred)
    precision = precision_score(y_test, y_pred, average='weighted')
    recall = recall_score(y_test, y_pred, average='weighted')
    f1 = f1_score(y_test, y_pred, average='weighted')
    roc_auc = roc_auc_score(y_test, y_prob, multi_class='ovr') if y_prob is not None else np.nan

    # 存储结果
    results.append({
        "Accuracy": accuracy,
        "Precision": precision,
        "Recall": recall,
        "F1-score": f1,
        "ROC-AUC": roc_auc,
        "Model": model_name
    })

# 评估每个模型
evaluate_model("RF", rf_model, X_test, y_test)
evaluate_model("GBM", gb_model, X_test, y_test)
evaluate_model("XGBoost", xgb_model, X_test, y_test)
evaluate_model("LightGBM", lgbm_model, X_test, y_test)
evaluate_model("CatBoost", catboost_model, X_test, y_test)
evaluate_model("AdaBoost", adaboost_model, X_test, y_test)
results_df = pd.DataFrame(results)
results_df 

# %% [code]
from matplotlib.lines import Line2D
from matplotlib import cm

def plot_polar_bars(data, num_metrics, num_models):
    """
    绘制极坐标柱状图，展示各模型在不同指标上的表现，并在顶部标注模型名称。
    
    参数:
    - data: 包含模型得分的 DataFrame，必须包含 'Model' 列和指标列
    - num_metrics: 指标数量
    - num_models: 模型数量
    """
    models = data['Model'].tolist()
    metrics = data.columns[:-1].tolist()  # 指标列

    # 检查输入的指标和模型数量是否正确
    assert len(metrics) == num_metrics, f"Expected {num_metrics} metrics, but got {len(metrics)}"
    assert len(models) == num_models, f"Expected {num_models} models, but got {len(models)}"

    # 设置极坐标图
    angles = np.linspace(0, 2 * np.pi, num_metrics, endpoint=False).tolist()
    angles += angles[:1]  # 闭合图形

    # 设置颜色
    colors = cm.viridis(np.linspace(0, 1, num_metrics))

    # 图形设置
    fig, ax = plt.subplots(figsize=(8, 8), subplot_kw=dict(polar=True))

    # 固定最外圈半径
    outer_radius = 1.2
    inner_radius = 0.2
    max_value = data.iloc[:, :-1].values.max()

    # 确保数据范围在可绘制范围内
    assert max_value + inner_radius <= outer_radius, \
        f"Data values exceed maximum allowed range (outer_radius = {outer_radius})"

    # 每个柱的宽度
    bar_width = (2 * np.pi / num_metrics) / num_models

    # 绘制柱状图
    for i, metric in enumerate(metrics):
        values = data[metric].tolist()
        angle = angles[i]
        for j, value in enumerate(values):
            offset_angle = angle + j * bar_width
            ax.bar(offset_angle, value, bottom=inner_radius, width=bar_width, label=models[j] if i == 0 else "",
                   alpha=0.6, color=colors[i])

            # 添加顶部标签
            ax.text(offset_angle, inner_radius + value + 0.05, models[j],
                    ha='center', va='center', fontsize=9.5, rotation=0)

    # 设置极坐标轴属性
    ax.set_ylim(0, outer_radius)
    ax.set_yticklabels([])
    ax.set_xticks([])

    # 添加图例
    legend_elements = [
        Line2D([0], [0], marker='o', color='w', markerfacecolor=colors[i], markersize=10, label=metrics[i]) 
        for i in range(num_metrics)
    ]
    ax.legend(handles=legend_elements, title='Metrics', bbox_to_anchor=(0.95, 0.9), loc='upper left')
    ax.spines['polar'].set_visible(False)

    plt.tight_layout()
    plt.savefig("1.pdf", format='pdf', bbox_inches='tight', dpi=1200)
    plt.show()

plot_polar_bars(results_df, 5, 6)

# %% [code]
import shap

# 随机森林 SHAP 值计算
rf_explainer = shap.TreeExplainer(rf_model)
rf_shap_values = rf_explainer(X_train)
rf_shap_df = pd.DataFrame(rf_shap_values[:,:,0].values, columns=X_train.columns)
# 梯度提升 SHAP 值计算
gb_explainer = shap.TreeExplainer(gb_model)
gb_shap_values = gb_explainer(X_train)
gb_shap_df = pd.DataFrame(gb_shap_values.values, columns=X_train.columns)
# XGBoost SHAP 值计算
xgb_explainer = shap.TreeExplainer(xgb_model)
xgb_shap_values = xgb_explainer(X_train)
xgb_shap_df = pd.DataFrame(xgb_shap_values.values, columns=X_train.columns)
# LightGBM SHAP 值计算
lgbm_explainer = shap.TreeExplainer(lgbm_model)
lgbm_shap_values = lgbm_explainer(X_train)
#lgbm_shap_df = pd.DataFrame(lgbm_shap_values.values, columns=X_train.columns)
lgbm_shap_df = pd.DataFrame(lgbm_shap_values[:, :, 0].values, columns=X_train.columns)
# CatBoost SHAP 值计算
catboost_explainer = shap.Explainer(catboost_model, X_train)
catboost_shap_values = catboost_explainer(X_train)
catboost_shap_df = pd.DataFrame(catboost_shap_values.values, columns=X_train.columns)

# AdaBoost SHAP 值计算
# 降低 X_train 的数据规模（可以根据需要调整 100）
sample_X_train = X_train.sample(195, random_state=42)
# 使用 KernelExplainer 来解释 AdaBoost 模型
adaboost_explainer = shap.KernelExplainer(adaboost_model.predict, sample_X_train)
adaboost_shap_values = adaboost_explainer.shap_values(sample_X_train)
adaboost_shap_df = pd.DataFrame(adaboost_shap_values, columns=X_train.columns[:sample_X_train.shape[1]])

# %% [code]
# 将6个SHAP值DataFrame存入字典
shap_dfs = {
    "RandomForest": rf_shap_df,
    "GradientBoosting": gb_shap_df,
    "XGBoost": xgb_shap_df,
    "LightGBM": lgbm_shap_df,
    "CatBoost": catboost_shap_df,
    "AdaBoost": adaboost_shap_df
}

# SHAP 可视化：模型的特征贡献图
n_models = len(shap_dfs)  # 模型数
n_cols = 3  # 每行列数
n_rows = (n_models + n_cols - 1) // n_cols  # 行数
fig, axes = plt.subplots(n_rows, n_cols, figsize=(5 * n_cols, 4 * n_rows))  # 创建子图
axes = axes.flatten()  # 将轴展平

# 遍历模型，绘制 SHAP 特征贡献条形图
for i, (name, shap_df) in enumerate(shap_dfs.items()):
    try:
        plt.sca(axes[i])
        shap.summary_plot(
            shap_values=shap_df.values,
            features=X_train,
            feature_names=X_train.columns,
            plot_type="bar",
            show=False  # 不直接显示，添加到子图中
        )
        axes[i].set_title(f"{name}", fontsize=10)  # 设置标题
        axes[i].set_xlabel('')  # 删除 x 轴标签
    except Exception as e:
        print(f"Error plotting SHAP bar plot for model {name}: {e}")

# 删除多余的子图
for j in range(i + 1, len(axes)):
    fig.delaxes(axes[j])

# 添加全局 x 轴注释
fig.text(
    0.5, 0.01,  # 坐标轴位置
    "mean(|SHAP value|) (average impact on model output magnitude)", 
    ha="center", 
    fontsize=12
)

# 布局调整并设置标题
plt.tight_layout(rect=[0, 0.02, 1, 1]) 
fig.suptitle("SHAP Sorted Feature", fontsize=16, y=1.02)
plt.savefig("Sorted_Feature_Importance.pdf", format='pdf', bbox_inches='tight')
plt.show()

# %% [code]
from sklearn.metrics import roc_auc_score

# 获取 SHAP 特征排名
# 假设 rf_shap_df 等是模型对应的 SHAP 值，计算特征重要性排名
shap_feature_importances = {
    "RandomForest": np.abs(rf_shap_df).mean().sort_values(ascending=False).index.tolist(),
    "GradientBoosting": np.abs(gb_shap_df).mean().sort_values(ascending=False).index.tolist(),
    "XGBoost": np.abs(xgb_shap_df).mean().sort_values(ascending=False).index.tolist(),
    "LightGBM": np.abs(lgbm_shap_df).mean().sort_values(ascending=False).index.tolist(),
    "CatBoost": np.abs(catboost_shap_df).mean().sort_values(ascending=False).index.tolist(),
    "AdaBoost": np.abs(adaboost_shap_df).mean().sort_values(ascending=False).index.tolist()
}

# 模型初始化（未训练的模型）
from sklearn.ensemble import RandomForestClassifier, GradientBoostingClassifier, AdaBoostClassifier
from xgboost import XGBClassifier
from lightgbm import LGBMClassifier
from catboost import CatBoostClassifier

models_init = {
    "RandomForest": RandomForestClassifier(random_state=42),
    "GradientBoosting": GradientBoostingClassifier(random_state=42),
    "XGBoost": XGBClassifier(use_label_encoder=False, eval_metric="logloss", random_state=42),
    "LightGBM": LGBMClassifier(random_state=42, verbose=-1),
    "CatBoost": CatBoostClassifier(verbose=0, random_state=42),
    "AdaBoost": AdaBoostClassifier(random_state=42, algorithm='SAMME')
}

# 创建保存结果的 DataFrame
results = []

# 递归特征选择并训练模型
for num_features in range(1, len(X_train.columns) + 1):  # 从1到所有特征
    row = {"Number_of_Features": num_features}
    
    # 遍历每个模型
    for model_name, model_init in models_init.items():
        try:
            # 获取当前模型的特征排名
            top_features = shap_feature_importances[model_name][:num_features]
            
            # 使用这些特征重新训练模型
            X_train_subset = X_train[top_features]
            X_test_subset = X_test[top_features]
            
            # 重新初始化并训练模型
            model = model_init
            model.fit(X_train_subset, y_train)
            
            # 在测试集上预测并计算 AUC
            if hasattr(model, "predict_proba"):
                y_pred = model.predict_proba(X_test_subset)[:, 1]  # 获取预测概率
            else:
                y_pred = model.predict(X_test_subset)  # 如果没有 `predict_proba`，直接用预测值
            
            auc_score = roc_auc_score(y_test, y_pred)  # 计算AUC
        except Exception as e:
            print(f"Error for model {model_name} with {num_features} features: {e}")
            auc_score = np.nan  # 如果出现问题，设置为NaN
        
        row[model_name] = auc_score  # 保存AUC值
    
    # 保存每次特征选择的结果
    results.append(row)

results_df = pd.DataFrame(results)
results_df

# %% [code]
# 筛选满足条件的数据行：特征数量 >= 初始值，并按步长取样
step_size = 5  # 步长设置为5
initial_value = 3  # 初始值设置为3

filtered_results_df = results_df[
    results_df["Number_of_Features"] >= initial_value
].iloc[::step_size, :].reset_index(drop=True)

# 按 "Number_of_Features" 列从大到小排序
filtered_results_df.sort_values(by="Number_of_Features", ascending=False, inplace=True)

# 定义新的配色方案
colors = ["#FAC074", "#F28147", "#9FDA4E", "#68BD48", "#0D8B43", "#5560AC"]

# 绘制图形
plt.figure(figsize=(8, 6))  # 设置画布大小
for idx, column in enumerate(filtered_results_df.columns[1:]):  # 遍历所有模型的列（从第2列开始）
    plt.plot(
        filtered_results_df["Number_of_Features"],  # X轴：特征数量
        filtered_results_df[column],               # Y轴：对应模型的AUC分数
        label=column,                              # 设置图例为模型名称
        marker='o',                                # 在曲线上标记点
        linewidth=1.5,                             # 设置线条宽度
        color=colors[idx % len(colors)]            # 使用优化后的配色
    )

# 绘制最佳特征数量的垂直虚线
optimal_features = 13  # 最佳特征数量
plt.axvline(
    x=optimal_features,  # 垂直线的位置
    color='darkgray',   # 设置线的颜色为淡灰色
    linestyle='--',      # 设置线型为虚线
    label='Optimal Features'  # 图例说明
)

# 设置图表标题和坐标轴标签
plt.title('Feature Reduction (Step=5, Initial=3)', fontsize=14)  # 图表标题
plt.xlabel('Number of Features', fontsize=12)  # X轴标签
plt.ylabel('Area Under the ROC Curve (AUC)', fontsize=12)  # Y轴标签
# 设置X轴的刻度值和字体大小
plt.xticks(
    ticks=filtered_results_df["Number_of_Features"],  # 设置刻度值为筛选后的特征数量
    fontsize=10  # 设置字体大小
)
plt.yticks(fontsize=10)  # 设置Y轴字体大小
plt.legend(title="Models", fontsize=10, loc="best")  # 图例标题、字体大小及位置
plt.grid(axis='y', alpha=0.5)  # 添加Y轴方向的网格线，并设置透明度
plt.gca().spines['top'].set_visible(False)  # 隐藏顶部边框
plt.gca().spines['right'].set_visible(False)  # 隐藏右侧边框
plt.savefig('optimized_plot.pdf', format='pdf', bbox_inches='tight', dpi=1200)
plt.tight_layout()
plt.show()

# %% [code]
shap_feature_importances['RandomForest'][:13]

# %% [code]
X

# %% [code]
