# Supplementary material for: Development and validation of a machine learning-based predictive model for clinical remission in Crohn’s disease patients receiving Adalimumab therapy
Source: PLoS One. 2025 Sep 19;20(9):e0331447. doi: 10.1371/journal.pone.0331447 (PMC12448358; doi:10.1371/journal.pone.0331447)
Supplement: S1 File — (ZIP) [file pone.0331447.s001.zip › Supporting Information/SHAP.ipynb]

# %% [code]
import numpy as np
import pandas as pd
from sklearn.model_selection import train_test_split
import xgboost as xgb
from pyswarm import pso
import seaborn as sns  # 高级数据可视化库
from sklearn.model_selection import train_test_split  # 数据集拆分工具
from sklearn.model_selection import cross_val_score  # 交叉验证
import sklearn.metrics as metrics  # 导入模型评估工具
from xgboost import XGBRegressor  # 导入XGBoost回归器
import warnings
import pandas as pd
import numpy as np
from math import sqrt
from matplotlib import font_manager
from scipy.stats import gaussian_kde
import matplotlib.pyplot as plt
from sklearn.metrics import mean_absolute_error
from sklearn.metrics import mean_squared_error
import pandas as pd
import seaborn as sns
import matplotlib.pyplot as plt
from scipy.stats import pearsonr
import shap
from sklearn.metrics import mean_squared_error, r2_score
warnings.filterwarnings(action='ignore')  # 忽略告警

# 读取数据
file_name = 'dataYCY.xls'
df = pd.read_excel(file_name)


# 提取特征变量和标签变量
y = df.PC
X = df.drop('PC', axis=1)

# 划分训练集和测试集
X_train, X_test, y_train, y_test = train_test_split(X, y, test_size=0.2, random_state=42)


# %% [code]
# 应用优化后的最优参数值构建XGBoost回归模型
xgb_params = {
    "max_depth": int(3.93674469e+00),
    "learning_rate": 9.53209850e-02,
    "n_estimators": int(5.34135734e+02),
    "gamma": 8.34712814e-03,
    # 其他超参数...
}

best_model = xgb.XGBRegressor(**xgb_params)
best_model.fit(X_train, y_train)
y_pred = best_model.predict(X_test)

r2 = r2_score(y_test, y_pred)

# 打印结果

print("决定系数 (R2): {:.2f}".format(r2))
print(y_test)
print(y_pred)


# %% [code]
import shap
explainer = shap.TreeExplainer(best_model)
shap_values = explainer.shap_values(X_test)

# %% [code]
plt.figure()
#shap.summary_plot(shap_values, X_test, feature_names=X_test.columns, plot_type="dot", show=False)
shap.initjs()
sample_index = 8# 选择一个样本索引进行解释
shap.force_plot(explainer.expected_value, shap_values[sample_index], X_test.iloc[sample_index], matplotlib=True, show=False)
plt.savefig('1.pdf', format='pdf', bbox_inches='tight', dpi=900)

# %% [code]
plt.figure(figsize=(10, 5), dpi=1200)
shap.summary_plot(shap_values, X_test, plot_type="bar", show=False)
plt.title('SHAP_numpy Sorted Feature Importance')
plt.tight_layout()
plt.savefig("2.pdf", format='pdf',bbox_inches='tight')
plt.show()

# %% [code]
# 创建主图（用来画蜂巢图）
fig, ax1 = plt.subplots(figsize=(10, 8), dpi=1200)
# 在主图上绘制蜂巢图，并保留热度条
shap.summary_plot(shap_values, X_test, feature_names=X_test.columns, plot_type="dot", show=False, color_bar=True)
plt.gca().set_position([0.2, 0.2, 0.65, 0.65])  # 调整图表位置，留出右侧空间放热度条
# 获取共享的 y 轴
ax1 = plt.gca()
# 创建共享 y 轴的另一个图，绘制特征贡献图在顶部x轴
ax2 = ax1.twiny()
shap.summary_plot(shap_values, X_test, plot_type="bar", show=False)
plt.gca().set_position([0.2, 0.2, 0.65, 0.65])  # 调整图表位置，与蜂巢图对齐
# 在顶部 X 轴添加一条横线
ax2.axhline(y=13, color='gray', linestyle='-', linewidth=1)  # 注意y值应该对应顶部
# 调整透明度
bars = ax2.patches  # 获取所有的柱状图对象
for bar in bars:
    bar.set_alpha(0.2)  # 设置透明度
# 设置两个x轴的标签
ax1.set_xlabel('Shapley Value Contribution (Bee Swarm)', fontsize=12)
ax2.set_xlabel('Mean Shapley Value (Feature Importance)', fontsize=12)
# 移动顶部的 X 轴，避免与底部 X 轴重叠
ax2.xaxis.set_label_position('top')  # 将标签移动到顶部
ax2.xaxis.tick_top()  # 将刻度也移动到顶部
# 设置y轴标签
ax1.set_ylabel('Features', fontsize=12)
plt.tight_layout()
plt.savefig("3.pdf", format='pdf', bbox_inches='tight')
plt.show()

# %% [code]
# 假设 X_test 是一个 Pandas DataFrame
feature_importance = np.mean(np.abs(shap_values), axis=0)

# 创建一个 DataFrame，将列名设置为 X_test 的特征名
feature_importance_df = pd.DataFrame({
    'Feature': X_test.columns,  # 使用 X_test 的特征名
    'Importance': feature_importance  # 对应的均值
}).sort_values(by='Importance', ascending=False)  # 按重要性降序排序
feature_importance_df

# %% [code]
# 提取特征名和重要性值
features = feature_importance_df['Feature']
importances = feature_importance_df['Importance']

# 绘制环形图
fig, ax = plt.subplots(figsize=(8, 6))

# 环形图
wedges, texts = ax.pie(
    importances,
    startangle=90,
    wedgeprops=dict(width=0.3, edgecolor='black', linewidth=1.5),  # 设置区域包裹为黑色线条
    labels=None  # 不在区域中显示标签
)

# 添加百分比到区域外部
for wedge, importance in zip(wedges, importances):
    angle = (wedge.theta2 - wedge.theta1) / 2 + wedge.theta1  # 计算区域角度
    x = 1.1 * wedge.r * np.cos(np.radians(angle))  # 调整百分比位置 (x 坐标)
    y = 1.1 * wedge.r * np.sin(np.radians(angle))  # 调整百分比位置 (y 坐标)
    ax.text(x, y, f'{importance / sum(importances):.1%}', ha='center', va='center', fontsize=10)

# 添加中心文本
ax.text(0, 0, 'XGBoost', ha='center', va='center', fontsize=25)

# 设置图例
ax.legend(
    wedges, features,
    title="Features",
    loc="center left",
    bbox_to_anchor=(1, 0.5),  # 图例位置
    fontsize=10
)

# 设置圆形比例
ax.set_aspect('equal')  # 确保环形图是圆形
plt.title('Feature Importance Donut Chart', fontsize=16)
plt.savefig("4.pdf", format='pdf', bbox_inches='tight')
plt.show()

# %% [code]
# 提取特征名和重要性值
features = feature_importance_df['Feature']
importances = feature_importance_df['Importance']

# 原始颜色列表
colors_original = ['#FDD379', '#F7C2CD', '#A6DAEF', '#B0D9A5', '#E68D3D', '#E26472', '#6270B7', '#077535']

# 新增颜色
colors_new = ['#FFD700', '#8E44AD', '#3498DB', '#16A085', '#D35400', '#C0392B', '#7F8C8D', '#2ECC71']

# 合并原始颜色和新增颜色
colors = colors_original + colors_new

# 确保颜色数量与特征数量一致（截取匹配数量）
colors = colors[:len(features)]

# 绘制环形图
fig, ax = plt.subplots(figsize=(8, 6))

# 环形图
wedges, texts = ax.pie(
    importances,
    startangle=90,
    wedgeprops=dict(width=0.3, edgecolor='white', linewidth=2),  # 设置间隔
    colors=colors,  # 使用扩展后的颜色
    labels=None  # 不在区域中显示标签
)

# 添加百分比到区域外部
# 初始化文本密度网格（这里简单示例，可根据实际调整网格大小和精度）
# grid_size = 10  # 密度网格划分大小，可调整
# grid = np.zeros((grid_size, grid_size))
# text_positions = []
# for i, (wedge, importance) in enumerate(zip(wedges, importances)):
    # angle = (wedge.theta2 - wedge.theta1) / 2 + wedge.theta1  # 计算区域角度
    # x = 0.9 * wedge.r * np.cos(np.radians(angle))  # 初始x坐标
    # y = 0.9 * wedge.r * np.sin(np.radians(angle))  # 初始y坐标
    # grid_x = int(x / (2 * 0.9) * grid_size)  # 将坐标映射到网格中，范围调整到[0, grid_size - 1]
    # grid_y = int(y / (2 * 0.9) * grid_size)
    # grid_density = grid[grid_x, grid_y]  # 获取当前位置所在网格的文本密度

    # 根据密度调整半径比例和角度偏移
   #  radius_multiplier = 0.8 + grid_density * 0.05  # 密度越高，半径比例越大，文本离圆心越远
    # angle_offset = grid_density * 1  # 密度越高，角度偏移越大

    # x = radius_multiplier * wedge.r * np.cos(np.radians(angle + angle_offset))  # 调整百分比位置 (x坐标)
    # y = radius_multiplier * wedge.r * np.sin(np.radians(angle + angle_offset))  # 调整百分比位置 (y坐标)
    # text_positions.append([x, y])
    # grid[grid_x, grid_y] += 1  # 更新网格中的文本密度

# 添加百分比到区域外部（使用调整后的位置）
# for i, (wedge, importance) in enumerate(zip(wedges, importances)):
    # x, y = text_positions[i]
    # ax.text(x, y, f'{importance / sum(importances):.1%}', ha='center', va='center', fontsize=8)
# 添加百分比到区域外部
for wedge, importance in zip(wedges, importances):
    angle = (wedge.theta2 - wedge.theta1) / 2 + wedge.theta1  # 计算区域角度
    x = 1.1 * wedge.r * np.cos(np.radians(angle))  # 调整百分比位置 (x 坐标)
    y = 1.1 * wedge.r * np.sin(np.radians(angle))  # 调整百分比位置 (y 坐标)
    ax.text(x, y, f'{importance / sum(importances):.1%}', ha='center', va='center', fontsize=10)

# 添加中心文本
ax.text(0, 0, 'XGBoost', ha='center', va='center', fontsize=25)

# 设置图例
ax.legend(
    wedges, features,
    title="Features",
    loc="center left",
    bbox_to_anchor=(1, 0.5),  # 图例位置
    fontsize=10
)

# 设置圆形比例
ax.set_aspect('equal')  # 确保环形图是圆形
plt.title('Feature Importance Donut Chart', fontsize=16)
plt.savefig("5.pdf", format='pdf', bbox_inches='tight')
plt.show()

# %% [code]
# 提取特征名和重要性值
features = feature_importance_df['Feature']
importances = feature_importance_df['Importance']

# 原始颜色列表
colors_original = ['#FDD379', '#F7C2CD', '#A6DAEF', '#B0D9A5', '#E68D3D', '#E26472', '#6270B7', '#077535']

# 新增颜色
colors_new = ['#FFD700', '#8E44AD', '#3498DB', '#16A085', '#D35400', '#C0392B', '#7F8C8D', '#2ECC71']

# 合并原始颜色和新增颜色
colors = colors_original + colors_new

# 确保颜色数量与特征数量一致（截取匹配数量）
colors = colors[:len(features)]

# 创建一行两列的子图布局
fig, axes = plt.subplots(1, 2, figsize=(16, 10), gridspec_kw={'width_ratios': [1, 1]})

# 绘制左侧 SHAP 蜂巢图
plt.sca(axes[0])  # 设置当前子图为左侧
shap.summary_plot(shap_values, X_test, feature_names=X_test.columns, plot_type="dot", show=False)
axes[0].set_title('SHAP Summary Plot', fontsize=16)

# 绘制右侧环形图
plt.sca(axes[1])  # 设置当前子图为右侧
wedges, texts = axes[1].pie(
    importances,
    startangle=90,
    wedgeprops=dict(width=0.3, edgecolor='white', linewidth=2),  # 设置间隔
    colors=colors,  # 使用扩展后的颜色
    labels=None  # 不在区域中显示标签
)

# 添加百分比到区域外部
for wedge, importance in zip(wedges, importances):
    angle = (wedge.theta2 - wedge.theta1) / 2 + wedge.theta1  # 计算区域角度
    x = 1.2 * wedge.r * np.cos(np.radians(angle))  # 调整百分比位置 (x 坐标)
    y = 1.2 * wedge.r * np.sin(np.radians(angle))  # 调整百分比位置 (y 坐标)
    axes[1].text(x, y, f'{importance / sum(importances):.1%}', ha='center', va='center', fontsize=12)

# 添加环形图中心文本
axes[1].text(0, 0, 'XGBoost', ha='center', va='center', fontsize=20)

# 添加图例
axes[1].legend(
    wedges, features,
    title="Features",
    loc="center left",
    bbox_to_anchor=(1.1, 0.5),  # 图例位置，调整到右侧
    fontsize=10
)

axes[1].set_title('Feature Importance Donut Chart', fontsize=16)

# 调整布局并保存
plt.tight_layout()
plt.savefig("6.pdf", format='pdf', bbox_inches='tight')
plt.show()

# %% [markdown]
## 存在重叠可以优化一下

# %% [markdown]
有了框架借助ai优化很方便，学会用ai 群里公告里的聚合ai可以用https://www.gpt-all.chat  需要单独只有openai官网20美金服务的也可以连续群主购买

# %% [code]
# 提取特征名和重要性值
# 提取特征名和重要性值
# 提取特征名和重要性值
features = feature_importance_df['Feature']
importances = feature_importance_df['Importance']

# 原始颜色列表
colors_original = ['#FDD379', '#F7C2CD', '#A6DAEF', '#B0D9A5', '#E68D3D', '#E26472', '#6270B7', '#077535']
# 新增颜色
colors_new = ['#FFD700', '#8E44AD', '#3498DB', '#16A085', '#D35400', '#C0392B', '#7F8C8D', '#2ECC71']
# 合并原始颜色和新增颜色
colors = colors_original + colors_new
# 确保颜色数量与特征数量一致（截取匹配数量）
colors = colors[:len(features)]

# 创建一行两列的子图布局
fig, axes = plt.subplots(1, 2, figsize=(16, 10), gridspec_kw={'width_ratios': [1, 1]})

# 绘制左侧SHAP蜂巢图
plt.sca(axes[0])  # 设置当前子图为左侧
shap.summary_plot(shap_values, X_test, feature_names=X_test.columns, plot_type="dot", show=False)
axes[0].set_title('SHAP Summary Plot', fontsize=16)

# 绘制右侧环形图
plt.sca(axes[1])  # 设置当前子图为右侧
wedges, texts = axes[1].pie(
    importances,
    startangle=90,
    wedgeprops=dict(width=0.3, edgecolor='white', linewidth=2),  # 设置间隔
    colors=colors,  # 使用扩展后的颜色
    labels=None  # 不在区域中显示标签
)

# 添加百分比到区域外部，此处进行更细致的调整
for i, (wedge, importance) in enumerate(zip(wedges, importances)):
    angle = (wedge.theta2 - wedge.theta1) / 2 + wedge.theta1  # 计算区域角度

    # 根据占比确定文本位置策略（更细致分层及位置微调）
    if importance / sum(importances) > 0.1:
        x_outer = 1.3 * wedge.r * np.cos(np.radians(angle))
        y_outer = 1.3 * wedge.r * np.sin(np.radians(angle))
        font_size_outer = 12
    elif importance / sum(importances) > 0.03:
        x_middle = 1.0 * wedge.r * np.cos(np.radians(angle))
        y_middle = 1.0 * wedge.r * np.sin(np.radians(angle))
        font_size_middle = 10
    elif importance / sum(importances) > 0.01:
        x_inner = 0.7 * wedge.r * np.cos(np.radians(angle))
        y_inner = 0.7 * wedge.r * np.sin(np.radians(angle))
        font_size_inner = 8
    else:
        x_annotate = 0.4 * wedge.r * np.cos(np.radians(angle))
        y_annotate = 0.4 * wedge.r * np.sin(np.radians(angle))
        font_size_annotate = 6
        # 对于占比极小部分，使用引导线和注释框，且引导线角度和位置更灵活
        arrow_angle = angle + (20 if i % 2 == 0 else -20)  # 引导线角度调整
        x_end = 0.6 * wedge.r * np.cos(np.radians(arrow_angle))
        y_end = 0.6 * wedge.r * np.sin(np.radians(arrow_angle))
        # 使用annotate函数添加引导线和注释框
        axes[1].annotate(
            f'{importance / sum(importances):.1%}',
            xy=(x_end, y_end),
            xytext=(x_annotate, y_annotate),
            arrowprops=dict(arrowstyle="->", connectionstyle="arc3,rad=0.2", color='black'),
            ha='center',
            va='center',
            fontsize=font_size_annotate,
            bbox=dict(boxstyle="round,pad=0.3", fc="white", ec="black", lw=1)  # 设置注释框样式
        )
        continue  # 跳过后续常规文本添加步骤，直接处理下一个扇区

    # 尝试调整文本角度来避让（根据扇区顺序更细致调整）
    if i % 3 == 0:
        text_angle = angle + 15
    elif i % 3 == 1:
        text_angle = angle - 15
    else:
        text_angle = angle

    # 根据不同位置策略添加文本
    if importance / sum(importances) > 0.1:
        axes[1].text(x_outer, y_outer, f'{importance / sum(importances):.1%}', ha='center', va='center',
                     fontsize=font_size_outer, rotation=text_angle)
    elif importance / sum(importances) > 0.03:
        axes[1].text(x_middle, y_middle, f'{importance / sum(importances):.1%}', ha='center', va='center',
                     fontsize=font_size_middle, rotation=text_angle)
    else:
        axes[1].text(x_inner, y_inner, f'{importance / sum(importances):.1%}', ha='center', va='center',
                     fontsize=font_size_inner, rotation=text_angle)

# 添加环形图中心文本
axes[1].text(0, 0, 'XGBoost', ha='center', va='center', fontsize=20)

# 添加图例
axes[1].legend(
    wedges, features,
    title="Features",
    loc="center left",
    bbox_to_anchor=(1.1, 0.5),  # 图例位置，调整到右侧
    fontsize=10
)

# 设置右侧环形图的标题，并向上平移
axes[1].set_title('Feature Importance Donut Chart', fontsize=16, pad=50)

# 调整布局并保存
plt.tight_layout()
plt.savefig("7.pdf", format='pdf', bbox_inches='tight')
plt.show()

# %% [code]
